# Supplementary material for: Molecular basis of allosteric regulation and pharmaceutical targeting of protein kinase Cβ
Source: Nat Commun. 2026 May 21;17:6703. doi: 10.1038/s41467-026-73413-5 (PMC13385876; doi:10.1038/s41467-026-73413-5)
Supplement: Supplementary file 4 — Source data [file 41467_2026_73413_MOESM4_ESM.xlsx]

## Sheet: Fig 1g
		% Tween-20	Kinase activity (FRET slope)
			PKCβ2 WT			PKCβ2 G24Q
		100	0.24	0.25	0.2	0.25	0.25	0.25
		75	0.26	0.25	0.25	0.28	0.29	0.29
		50	0.25	0.22	0.22	0.68	0.69	0.71
		0	1.19	1.57	1.17	1.79	1.74	1.75
		Normalized to wt 0% tween:
		% Tween-20	Kinase activity (% of wt, 0%)
			PKCβ2 WT			PKCβ2 G24Q
		100	18.3206	19.084	15.2672	19.084	19.084	19.084
		75	19.8473	19.084	19.084	21.374	22.1374	22.1374
		50	19.084	16.7939	16.7939	51.9084	52.6718	54.1985
		0	90.8397	119.847	89.313	136.641	132.824	133.588

## Sheet: Fig 2c
		dFRET/dT
	[PKCβI], nM	WT				E282R				Y285R				F286E				K439E				A570E				Y602E
	0.05	0.07992	0.08244	0.08064		0.020808	0.035604	0.022752		0.004788	0.013176	-0.0018		0.0031968	0.010908	8.28e-05		-0.00756	0.014688	0.02448		0.0207	0.024804	0.018936		0.00936	0.013788	0.0576
	0.1	0.10944	0.11952	0.10332		0.04032	0.04968	0.03924		0.020556	0.014148	0.01782		0.012276	0.005328	0.015408		0.031248	0.034164	0.03708		0.05256	0.04176	0.08316		0.01692	0.06948	0.04932
	0.2	0.16956	0.18756	0.16128		0.08136	0.07092	0.06444		0.05436	0.017496	0.04788		0.014112	0.017208	0.006912		0.06012	0.06516	0.05112		0.11664	0.0936	0.07848		0.108	0.11232	0.07668
		P-value of activity compared to equivalent WT protein concentraion
	[PKCβI], nM	WT	E282R	Y285R	F286E	K439E	A570E	Y602E
	0.05		0.000314	6.7e-05	2.1e-05	0.001769	6e-06	0.024697
	0.1		0.000302	5.2e-05	5.8e-05	0.000107	0.017702	0.01498
	0.2		0.000396	0.000643	4.3e-05	0.000203	0.004817	0.005665

## Sheet: Fig 3a
	PDBu, μM	0.2nM PKCB1				0.2nM PKCB1 (No PDBu +Lipids)
	0	0.00663	0.00082	0.011124		0.16082	0.17082	0.15082
	1	0.00918	0.00082	0.015729
	10	0.00323	0.00535	0.00321
	100	0.011804	0.00907	0.00814

## Sheet: Fig 5a
[ENDX] or [TAM], uM	PKCB1 (12 nM) with ENDX, - lipids				PKCB1 (12 nM) with TAM, - lipids					[ENDX] or [TAM], uM	PKCB1 (5 nM) w ENDX, + Lipids				PKCB1 (5 nM) w TAM, + Lipids
300	0.14	0.14	0.14	0.14	0.27	0.27	0.27	0.27		400	0.12	0.12	0.12	0.12	0.26	0.21	0.21	0.25
100	0.19	0.18	0.2	0.26	0.49	0.45	0.45	0.45		200	0.12	0.12	0.13	0.12	0.29	0.26	0.24	0.26
33.33	0.55	0.48	0.54	0.45	0.61	0.6	0.58	0.57		100	0.18	0.18	0.17	0.18	0.35	0.37	0.31	0.33
11.11	0.8	0.68	0.68	0.62	0.82	0.93	1.12	1.4		50	0.42	0.41	0.38	0.3	0.56	0.63	0.61	0.77
3.704	1.05	0.94	1.1	1.17	2.17		3.02	3.19		25	1.13	0.84	0.9	0.77	1.63	1.83	1.64	1.94
1.235	2.49	2.25	2.31	2.23	2.46		3.56	3.82		6.25	1.99	1.81	1.85	2.03	2.21	2.19	1.84	2.23
0.412	2.98	3.36	3.29	3.21	3.57	3.55	4.07	3.94		3.125	2.19	2.13	2.07	2.15	2.05	1.95	1.9	1.98
0.137	3.65	3.78	3.82	3.63	3.08	3.74	3.89	3.52		1.56	2.15	2.1	1.89	2.06	2.29	2.11	2.14	2.11
0.0457		3.55	3.86	3.82	3.44	3.52	3.96	3.66		0.78	1.53	2.06	2.14	2.01	2.11	2.19	2.13	2.23
0	3.7	3.91	4.25	4.14	3.9	3.8	3.77	3.77		0	2.1	2.12	2.18	2.02	2.19	2.21	2.14	2.18
Normalized Data											Normalized Data
300	0	0	0	0	0	0	0	0		400	0	0	0	0	6.65083	4.27553	4.27553	6.17577
100	1.2791	1.02328	1.53492	3.06984	6.05227	4.95186	4.95186	4.95186		200	0	0	0.489716	0	8.07601	6.65083	5.70071	6.65083
33.33	10.4886	8.69788	10.2328	7.93042	9.35351	9.0784	8.5282	8.25309		100	2.9383	2.9383	2.44858	2.9383	10.9264	11.8765	9.02613	9.97625
11.11	16.8841	13.8143	13.8143	12.2794	15.1307	18.1568	23.3838	31.0867		50	14.6915	14.2018	12.7326	8.81489	20.9026	24.228	23.2779	30.8789
3.704	23.2796	20.4656	24.5587	26.3495	52.2696		75.6534	80.3301		25	49.4613	35.2595	38.1978	31.8315	71.734	81.2352	72.209	86.4608
1.235	60.1177	53.978	55.5129	53.4664	60.2476		90.5089	97.6616		6.25	91.5769	82.762	84.7209	93.5357	99.2874	98.3373	81.7102	100.238
0.412	72.6529	82.374	80.5833	78.5367	90.784	90.2338	104.539	100.963		3.125	101.371	98.4329	95.4946	99.4123	91.6865	86.9359	84.5606	88.361
0.137	89.7928	93.1184	94.1417	89.2811	77.304	95.4608	99.5873	89.4085		1.56	99.4123	96.9638	86.6797	95.0049	103.088	94.5368	95.962	94.5368
0.0457		87.2346	95.165	94.1417	87.2077	89.4085	101.513	93.26		0.78	69.05	95.0049	98.9226	92.5563	94.5368	98.3373	95.4869	100.238
0	91.0719	96.4441	105.142	102.328	99.8624	97.1114	96.2861	96.2861		0	96.9638	97.9432	100.881	93.046	98.3373	99.2874	95.962	97.8622

## Sheet: Fig 5b
[ENDX] or [TAM], uM	PKCB2 (7 nM) w ENDX, - Lipids				PKCB2 (7 nM) w TAM, - Lipids					[ENDX] or [TAM], uM	PKCB2 (4 nM) w ENDX + Lipids				PKCB2 (4 nM) w TAM + Lipids
300	0.14	0.13	0.14	0.14	0.31	0.26	0.36	0.27		400	0.12	0.12	0.12	0.12	0.42	0.4	0.41	0.65
100	0.23	0.17	0.18	0.18	0.4	0.4	0.42	0.38		200	0.12	0.12	0.12	0.12	0.6	0.53	0.55	0.57
33.33	0.51	0.38	0.41	0.37	0.51	0.52	0.6	0.53		100	0.37	0.24	0.27	0.29	0.82	0.9	0.87	0.97
11.11	0.75	0.6	0.63	0.57	0.79	1.07	1.18	1.4		50	1.09	0.98	1.05	1.26	1.62	1.78	1.5	1.81
3.704	1	1.02	1.18	1.22	2.33	2.81	2.89	3.18		25	1.73	1.99	2.24	2.26	2.21	2.17	2.15	2.11
1.235	2.17	2.43	2.53	2.74	3	3.14	2.97	3.36		6.25	2.27	2.2	2.18	2.21	2.05	2.07	2.04	1.94
0.412	2.83	2.56	2.73	3.08	3.1	3.22	2.96	3.1		3.125	2	1.89	2.07	2.1	1.96	1.99	1.93	2
0.137	3.01	2.99	3.21	3.34	3.21	3.1	3.17	3.17		1.56	2.04	1.98	2.02	2.06	2.09	2	1.9	2.1
0.0457	3.16	3.05	3.16	3.3	3.27	2.64	3.19	3.29		0.78	2.13	2.01	2.07	2.01	2.08	2.08	2	1.99
0	2.94	2.97	3.07	3.26	3.39	3.38	3.2	3.26		0	2.05	1.99	2.08	1.89	1.99	1.89	1.99	2.07
Normalized Data										Normalized Data
300	0.316256	0	0.316256	0.316256	1.59898	0	3.19795	0.319795		400	0	0	0	0	14.6843	13.4035	13.8822	25.371
100	3.16256	1.26502	1.58128	1.58128	4.47713	4.47713	5.11673	3.83754		200	0	0	0	0	23.4949	19.6266	20.584	21.5414
33.33	12.0177	7.90639	8.85515	7.59013	7.99488	8.31468	10.873	8.63447		100	11.9674	5.74438	7.18047	8.13787	34.2633	37.3384	35.9023	40.6893
11.11	19.6078	14.864	15.8128	13.9152	16.9492	25.9034	29.4212	36.4567		50	46.4337	41.168	44.5189	54.5716	73.4214	79.4639	66.0603	80.9
3.704	27.5142	28.1467	33.2068	34.4719	66.1976	81.5478	84.1062	93.3802		25	77.0704	89.5165	101.484	102.441	102.301	98.1331	97.1757	95.2609
1.235	64.5161	72.7388	75.9013	82.5427	87.6239	92.1011	86.6645	99.1366		6.25	102.92	99.5692	98.6118	100.048	94.4689	93.3461	91.91	87.123
0.412	85.389	76.8501	82.2264	93.2954	90.8219	94.6594	86.3447	90.8219		3.125	89.9952	84.7295	93.3461	94.7822	90.0636	89.5165	86.6443	89.9952
0.137	91.0816	90.4491	97.4067	101.518	94.3396	90.8219	93.0604	93.0604		1.56	91.91	89.0378	90.9526	92.8674	96.4268	89.9952	85.2082	94.7822
0.0457	95.8254	92.3466	95.8254	100.253	96.2584	76.1113	93.7	96.898		0.78	96.2183	90.4739	93.3461	90.4739	95.9373	93.8248	89.9952	89.5165
0	88.8678	89.8166	92.9791	98.988	100.096	99.7761	94.0198	95.9386		0	92.3887	89.5165	93.8248	84.7295	91.5321	84.7295	89.5165	93.3461

## Sheet: Fig 5d
ENDX (uM)	0.001	0.0152	0.0457	0.1372	0.4115	1.235	3.704	11.11	33.33	100	300	900
	1.58	1.36	1.42	1.56	1.46	1.56	0.82	0.49	0.48	0.12	0.12	0.12
	1.26	1.44	1.46	1.49	1.06	1.57	0.65	0.48	0.22	0.12	0.12	0.12
	1.3	1.36	0.98	1.71	1.61	1.63	1.17	0.27	0.21	0.12	0.12	0.12	PKCB1 (7.5 nM)
	1.63	1.19	1.75	1.53	1.54	1.12		0.32	0.21	0.12	0.12	0.12
	1.45	1.89		1.79	1.86	1.63	1.67		0.95	0.19	0.11	0.12
	1.71	1.92	1.83	1.62	1.78	1.92	1.93	1.93	0.94	0.19	0.12	0.12
	1.67	1.72	1.59	1.8	1.63	1.73	1.95	1.79	0.91	0.16	0.12	0.12	PKCB1 CAT domain (0.3 nM)
	1.85	1.98	1.98	1.81	1.98	1.86	2.04	1.54	1.08	0.17	0.12	0.12
	0.001	0.0152	0.0457	0.1372	0.4115	1.235	3.704	11.11	33.33	100	300	900
	100	86.0759	89.8734	98.7342	92.4051	98.7342	51.8987	31.0127	30.3797	7.59494	7.59494	7.59494
	100	114.286	115.873	118.254	84.127	124.603	51.5873	38.0952	17.4603	9.52381	9.52381	9.52381
	100	104.615	75.3846	131.538	123.846	125.385	90	20.7692	16.1538	9.23077	9.23077	9.23077	PKCB1 (7.5 nM)
	100	73.0061	107.362	93.865	94.4785	68.7117		19.6319	12.8834	7.36196	7.36196	7.36196
	100	130.345		123.448	128.276	112.414	115.172		65.5172	13.1034	7.58621	8.27586
	100	112.281	107.018	94.7368	104.094	112.281	112.865	112.865	54.9708	11.1111	7.01754	7.01754
	100	102.994	95.2096	107.784	97.6048	103.593	116.766	107.186	54.491	9.58084	7.18563	7.18563	PKCB1 CAT domain (0.3 nM)
	100	107.027	107.027	97.8378	107.027	100.541	110.27	83.2432	58.3784	9.18919	6.48649	6.48649
Avg	0.001	0.0152	0.0457	0.1372	0.4115	1.235	3.704	11.11	33.33	100	300	900
PKCB1 (7.5 nM)	100	94.4958	97.1233	110.598	98.7142	104.358	64.4953	27.3773	19.2193	8.42787	8.42787	8.42787
PKCB1 CAT domain (0.3 nM)	100	113.162	103.085	105.952	109.25	107.207	113.769	101.098	58.3393	10.7461	7.06897	7.24138
SD
PKCB1 (7.5 nM)	0	18.5	18.0879	17.4915	17.3412	26.7972	22.0882	8.78916	7.68526	1.1069	1.1069	1.1069
PKCB1 CAT domain (0.3 nM)	0	12.07	6.82007	12.9241	13.2806	6.06512	2.82912	15.7214	5.08857	1.7769	0.455732	0.751272

## Sheet: Fig 5e
		dFRET/dT
	ATP (uM)	0uM ENZ				1.25uM ENZ				2.5uM ENZ
	0	0		0		0		0		0		0
	20	6.83e-05	5.55e-05	7.06e-05	8.14e-05	1.57e-05	1.48e-05	3.11e-05	3.24e-05	1.15e-05	9.54e-06	1.24e-05	1.3e-05
	40	9.22e-05	8.99e-05	9.41e-05	8.3e-05	4.21e-05	3.02e-05	4.2e-05	4.99e-05	1.68e-05	2.81e-05	1.89e-05	1.93e-05
	80	9.17e-05	9.68e-05	9.91e-05	0.000106	5.66e-05	5.49e-05	7.07e-05	7.21e-05	3.11e-05	3.8e-05	3.99e-05	4.63e-05
	160	9.46e-05	0.000102	8.49e-05	0.00011	7.78e-05	6.21e-05	9.79e-05	0.000101	6.06e-05	6.15e-05	6.49e-05	6.36e-05
	320	9.35e-05	8.46e-05	9.7e-05	0.000116	8.83e-05	0.000102	0.000117	0.000102	8.34e-05	8.37e-05	9.43e-05	0.000113
		All reactions using [PKC CAT domain] = 0.6nM

## Sheet: Fig 5f
		dFRET/dT
	ATP (mM)	0uM ENDX				40uM ENDX				80uM ENDX
	0	0		0		0		0		0		0
	20	6.31e-05	5.89e-05	6.55e-05	7.74e-05	3.19e-05	1.87e-05	1.84e-05	2.06e-05	1.69e-05	1.15e-05	2.09e-05	1.05e-05
	40	8.79e-05	8.33e-05	8.77e-05	0.000109	4.56e-05	5.42e-05	4.89e-05	5.73e-05	3.14e-05	1.97e-05	2.54e-05	2.85e-05
	80	9.97e-05	0.000108	0.000113	0.000119	8.46e-05	8.23e-05	7.19e-05	7.88e-05	4.81e-05	4.36e-05	3.2e-05	4.65e-05
	160	0.000109	0.000111	0.000122	0.000109	9.31e-05	9.59e-05	9.94e-05	9.38e-05	6.05e-05		4.07e-05	6.66e-05
	320	0.000112	0.000105	0.000102	0.000101	0.000104	9.73e-05	9.43e-05	9.92e-05	5.2e-05	5.08e-05	6.78e-05	7.94e-05
		All reactions using [PKC CAT domain] = 0.6nM

## Sheet: Fig 5h
																Relative band intensity
															[μM]	ENDX			TAM
															0.001	1	1	1	1	1	0.999999
															1.25	0.704615	0.668018	0.799691	0.938133	0.688793	0.858938
															2.5	0.524666	0.6299	0.487584	1.11392	0.711494	1.07388
															5	0.411678	0.194444	0.523235	1.57373	0.699928	1.2136
															10	0.367364	0.303663	0.318083	1.05554	0.939727	1.10613
															20	0.228547	0.202284	0.264297	1.16108	0.480172	0.820092
															40	0.177011	0.0492701	0.112725	0.846203	0.568032	0.787944

## Sheet: Suppl Fig 7a
℃	PKCB1 WT	+ENDX	+TAM	+ENZA	PKCB1 N-Term	+ENDX	+TAM	+ENZA	PKCB1 C-Term	+ENDX	+TAM	+ENZA
25	-0.552408	5.37707	-0.912168	-2.84202	-6.12841	-5.64161	-11.4517	-10.1243	-6.13853	3.65962	0.962981	-6.45694							Protein	Tm ℃	T-test
25.2	-1.19688	11.6503	-1.97636	-6.1577	-13.2782	-12.2235	-24.812	-21.936	-13.3001	7.92918	2.08646	-13.99							PKCB1 FL WT	44.3 ± 0.1
25.4	-1.10482	10.7541	-1.82434	-5.68403	-12.2568	-11.2832	-22.9034	-20.2486	-12.2771	7.31924	1.92596	-12.9139							+ENDX	42.9 ± 0.1	4.32 x 10-4
25.6	-1.10482	10.7541	-1.82434	-5.68403	-12.2568	-11.2832	-22.9034	-20.2486	-12.2771	7.31924	1.92596	-12.9139							+TAM	43.4 ± 0.2	5.74 x 10-4
25.8	-1.10482	10.7541	-1.82434	-5.68403	-12.2568	-11.2832	-22.9034	-20.2486	-12.2771	7.31924	1.92596	-12.9139							+ENZA	42.7 ± 0.3	4.26 x 10-4
26	-1.06222	10.694	-1.89104	-5.75441	-12.2925	-11.2512	-23.0628	-20.3424	-12.3103	7.50953	1.87391	-12.8304
26.2	-1.2941	11.1935	-1.53433	-5.24184	-12.0868	-11.4687	-22.038	-19.8028	-12.1569	6.14709	2.1485	-13.2608							Protein	Tm ℃	T-test
26.4	-2.03537	11.0469	-0.28566	-4.95449	-11.4605	-11.7745	-20.4907	-18.5327	-11.3479	5.21813	3.14814	-14.9133							PKCB1 N-Term	42.7 ± 0.2
26.6	-2.66578	10.587	0.233663	-4.62613	-11.6745	-11.5641	-18.9182	-16.6656	-10.9045	4.30919	3.62194	-16.0915							+ENDX	40.5 ± 0.2	1.55 x 10-9
26.8	-2.30232	10.6762	0.666663	-4.83005	-12.2317	-11.1843	-15.4923	-13.3374	-11.5372	2.90713	3.85333	-15.2966							PKCB1 C-Term	41.0 ± 0.1
27	-2.0356	10.2576	2.70796	-4.37337	-11.726	-11.4147	-12.0519	-10.3387	-11.1071	2.33346	4.21667	-14.4791							ENDX 40µM	40.1 ± 0.1	4.43 x 10-4
27.2	-1.60781	9.52254	3.91693	-3.3195	-10.7776	-11.7488	-12.1245	-8.7382	-11.4298	1.98519	4.79682	-14.4695
27.4	-0.0657383	9.96097	3.45257	-2.17666	-11.3252	-12.0919	-11.816	-8.04456	-12.7389	2.10872	4.34769	-12.7505
27.6	-0.0545542	9.76687	4.1216	-0.977609	-11.5549	-12.6111	-11.3625	-7.99423	-12.7419	2.78418	2.3367	-11.7411
27.8	-1.38097	8.63252	4.99197	-1.06649	-11.6874	-13.5415	-13.1464	-7.77945	-12.3527	3.25348	0.959474	-13.7515
28	-1.68328	8.54353	4.144	-1.22224	-12.4457	-13.9212	-14.7349	-9.45867	-11.7615	2.88988	1.03264	-14.2758
28.2	-1.74078	9.23273	4.10735	-1.38158	-12.4012	-14.742	-15.1322	-11.3377	-10.5502	3.62606	0.507492	-14.3954
28.4	-2.42502	9.38144	4.9453	-2.49869	-11.9423	-16.4112	-16.7429	-10.9746	-9.33138	3.95023	-0.224972	-16.1155
28.6	-1.70041	9.42471	4.90466	-3.71431	-11.962	-17.1543	-19.1467	-10.6062	-8.38476	3.98832	1.00105	-16.8166
28.8	0.190884	9.63128	4.73146	-3.8193	-12.0979	-17.6041	-20.1354	-12.3157	-6.00139	5.01151	2.70466	-15.7539
29	1.44448	10.7798	5.65501	-3.96337	-11.4501	-18.8923	-21.1828	-11.55	-3.31497	7.61463	2.72269	-16.3741
29.2	4.20843	12.3939	8.0857	-2.60252	-10.6382	-18.9303	-20.9521	-7.93992	-1.07359	10.8329	2.99214	-17.0773
29.4	9.56421	14.3092	11.4629	1.22313	-9.45916	-16.4461	-18.3242	-5.49638	2.61195	14.8448	5.30682	-15.5537
29.6	15.0145	18.3666	15.8103	6.43422	-6.81923	-13.9022	-14.0383	-1.32012	7.82811	19.1476	8.01259	-13.213
29.8	20.9905	23.2445	21.7866	12.1207	-2.07563	-11.3545	-10.4879	5.72389	12.5407	22.9187	9.27966	-9.83705
30	26.9825	26.5013	27.7969	16.8689	2.40069	-8.56004	-7.18295	11.1461	15.8991	24.9808	10.2186	-5.27633
30.2	28.9865	27.8997	29.6473	19.0242	5.16313	-8.19218	-4.72145	14.4551	18.1358	24.1994	10.0246	-0.821852
30.4	26.8957	27.9169	28.6448	18.6904	6.91756	-10.9878	-6.30709	17.0027	17.6572	20.0441	5.63807	1.7435
30.6	23.4224	25.3248	26.6195	16.1634	6.96386	-15.5033	-11.3505	16.4827	13.8416	13.0948	-1.96744	1.92695
30.8	17.9334	21.7893	22.0863	11.9913	3.88122	-21.9336	-17.1267	14.3858	8.15385	4.98818	-10.2796	0.0179662
31	11.4168	17.8844	16.2182	8.07311	-0.877256	-29.9713	-24.3662	12.1757	2.15429	-4.42853	-19.6036	-3.70704
31.2	7.65666	14.1139	12.5787	5.29686	-4.94677	-37.1245	-34.2673	8.24149	-3.58588	-13.7899	-29.3793	-8.39052
31.4	5.90421	10.916	10.7834	2.70411	-9.20566	-44.4202	-42.1528	2.9587	-9.84161	-21.7901	-37.3015	-13.8579
31.6	4.03088	8.41535	8.79838	-0.198846	-14.6074	-53.1079	-47.7427	-2.08982	-15.7288	-28.8274	-43.7275	-19.1797
31.8	2.98125	6.44737	7.14235	-1.72354	-19.6225	-60.4876	-55.0721	-8.43834	-20.6644	-36.5842	-50.2456	-24.4557
32	3.03374	4.7483	6.19859	-1.80346	-23.9822	-66.6187	-62.3266	-15.7589	-25.827	-43.6358	-56.7759	-29.6923
32.2	2.36778	3.33081	5.96834	-2.41298	-29.3071	-74.2065	-67.9919	-22.0749	-32.0845	-51.3599	-63.6052	-35.1619
32.4	1.0414	2.80805	5.69713	-1.91967	-33.624	-81.945	-76.1658	-27.0498	-36.7672	-59.6962	-70.5517	-40.2289
32.6	0.429979	2.82286	5.51914	0.276909	-36.206	-88.3846	-86.1983	-31.6776	-40.8424	-67.3951	-78.276	-45.6368
32.8	0.103011	1.9853	5.8688	1.04949	-38.8573	-95.7266	-93.0704	-35.6509	-46.3358	-74.8518	-87.1152	-51.293
33	-0.438817	1.63609	5.82556	0.126759	-41.563	-103.513	-99.0609	-38.4932	-51.0517	-83.4064	-96.811	-56.3892
33.2	-0.296989	2.22968	4.85039	-0.133948	-43.7732	-109.614	-105.881	-41.3393	-54.4455	-91.0297	-105.978	-61.1473
33.4	0.25507	1.18913	3.70984	-1.34447	-47.1207	-115.35	-110.376	-44.132	-59.2437	-98.6133	-115.694	-66.4156
33.6	1.10863	-0.489401	2.79878	-3.62854	-51.3777	-121.241	-113.969	-46.1163	-64.7273	-108.432	-126.254	-71.851
33.8	2.15207	-0.599114	3.17461	-4.35581	-55.5772	-127.201	-120.388	-48.1753	-69.7027	-118.896	-137.088	-77.6651
34	2.30837	-0.432767	4.37661	-4.60827	-59.6068	-133.851	-127.812	-51.1118	-76.5909	-128.205	-146.766	-84.7134
34.2	0.825468	-1.31716	4.68529	-5.27432	-63.4392	-141.421	-134.143	-53.8892	-84.9486	-138.758	-158.034	-92.8723
34.4	-0.536319	-0.994951	5.23096	-5.41633	-68.0013	-149.8	-141.477	-57.8312	-93.7709	-152.392	-172.996	-102.54
34.6	-1.68935	-0.697069	5.99261	-5.26233	-72.7704	-159.242	-150.837	-62.8205	-104.661	-167.236	-189.658	-113.029
34.8	-3.84603	-1.41666	4.46324	-5.52196	-77.6555	-169.542	-159.43	-67.8089	-116.333	-183.138	-206.53	-125.163
35	-5.33096	-2.54154	2.92075	-5.81042	-83.7788	-179.952	-167.821	-73.2201	-128.151	-202.72	-226.627	-138.074
35.2	-5.04761	-3.92186	2.70981	-6.68711	-91.3769	-192.479	-179.54	-79.5137	-141.572	-224.98	-248.191	-151.097
35.4	-4.50611	-4.95268	1.64046	-7.39687	-99.0086	-206.04	-193.009	-86.2697	-155.624	-245.648	-267.075	-164.714
35.6	-4.5501	-4.67659	0.770558	-7.41254	-106.78	-218.428	-204.143	-93.3749	-168.338	-265.525	-285.654	-179.114
35.8	-3.84481	-5.36347	1.49324	-7.51607	-114.254	-229.384	-214.635	-100.404	-181.891	-287.227	-305.339	-193.031
36	-2.7943	-6.78074	1.28053	-7.55086	-120.305	-239.769	-225.179	-107.072	-196.756	-308.221	-323.815	-208.253
36.2	-3.09197	-6.81075	0.407263	-6.7126	-124.301	-248.11	-231.991	-113.518	-211.663	-327.562	-342.429	-225.494
36.4	-4.50113	-7.36131	0.147747	-6.40367	-127.161	-253.703	-235.507	-118.286	-226.665	-348.594	-363.196	-242.056
36.6	-5.25958	-9.14101	-0.752108	-7.06778	-130.451	-259.297	-239.204	-123.405	-243.947	-370.533	-384.123	-260.418
36.8	-5.86801	-9.34092	-2.23275	-8.44449	-135.053	-265.651	-243.573	-129.051	-263.902	-391.894	-405.988	-281.23
37	-7.63004	-8.685	-2.76698	-9.76985	-141.618	-272.609	-248.113	-133.148	-284.037	-414.335	-429.143	-302.297
37.2	-8.47285	-9.08688	-2.80094	-11.6996	-150.099	-279.08	-253.357	-137.541	-304.838	-438.443	-451.987	-323.857
37.4	-7.91639	-9.84931	-3.05535	-13.699	-159.64	-286.662	-259.325	-143.818	-328.839	-463.451	-474.913	-348.536
37.6	-8.40567	-10.9645	-3.1625	-15.0877	-168.573	-294.792	-265.781	-149.193	-354.292	-489.09	-499.415	-373.811
37.8	-9.67418	-12.5618	-3.68597	-15.8534	-176.139	-302.766	-271.525	-154.962	-378.925	-514.658	-523.401	-398.284
38	-10.1069	-14.3816	-4.65774	-16.3862	-183.408	-310.8	-275.782	-163.581	-404.675	-539.676	-547.405	-424.476
38.2	-11.1592	-16.1455	-6.3928	-16.8344	-191.121	-319.07	-279.851	-172.132	-432.221	-564.258	-572.146	-451.816
38.4	-13.1168	-17.7478	-8.20366	-16.9872	-198.015	-326.689	-284.973	-178.993	-459.572	-587.308	-596.506	-478.647
38.6	-14.5534	-19.0781	-9.52789	-17.8912	-205.315	-333.116	-289.094	-186.281	-485.298	-609.135	-617.859	-506.263
38.8	-15.5827	-20.9309	-10.9799	-19.6593	-214.272	-338.887	-293.125	-194.962	-511.502	-629.908	-637.331	-536.707
39	-16.4298	-22.09	-13.4304	-22.1702	-222.563	-343.489	-298.413	-202.586	-539.684	-649.475	-655.613	-566.677
39.2	-16.8908	-23.6918	-14.9954	-24.2734	-229.666	-347.118	-302.868	-209.262	-566.723	-665.88	-671.939	-595.814
39.4	-17.3882	-25.6834	-16.3447	-26.7456	-237.79	-351.012	-305.668	-217.78	-592.201	-678.886	-685.974	-625.249
39.6	-18.2553	-26.6754	-19.6804	-29.0572	-246.687	-355.596	-309.059	-227.386	-619.856	-690.209	-699.546	-652.14
39.8	-19.4709	-27.7181	-22.3491	-30.434	-255.065	-359.852	-311.456	-235.664	-646.339	-697.231	-710.843	-674.031
40	-21.1201	-30.8672	-23.848	-32.2669	-263.579	-364.097	-311.934	-244.373	-670.202	-699.529	-717.81	-694.912
40.2	-23.0272	-33.2511	-26.1501	-35.1593	-272.491	-368.804	-313.156	-253.886	-695.089	-700.464	-721.085	-716.267
40.4	-24.8892	-34.9748	-28.1213	-37.686	-281.387	-371.735	-313.16	-262.424	-717.314	-698.058	-718.908	-731.966
40.6	-27.0993	-38.5045	-28.6995	-40.6456	-288.683	-372.902	-311.715	-270.633	-733.26	-687.742	-709.734	-742.126
40.8	-29.6401	-41.7895	-30.0077	-44.5595	-294.699	-372.609	-310.263	-277.791	-744.357	-671.06	-694.159	-746.874
41	-32.4412	-43.5401	-32.0531	-47.0798	-300.828	-370.079	-307.996	-284.191	-746.828	-647.336	-670.556	-740.264
41.2	-35.9878	-46.0496	-34.5557	-48.9839	-306.513	-365.829	-304.103	-291.668	-739.263	-613.37	-636.877	-720.749
41.4	-40.0587	-49.3811	-38.3359	-51.4591	-311.677	-362.096	-300.202	-299.147	-727.08	-572.503	-597.5	-695.213
41.6	-43.7265	-51.9469	-42.3502	-53.1165	-317.61	-357.885	-294.771	-305.556	-709.427	-528.152	-553.388	-663.898
41.8	-46.7722	-54.3921	-46.5649	-54.9982	-324.072	-352.923	-288.451	-312.129	-686.227	-481.118	-504.351	-626.887
42	-50.27	-57.1577	-50.5586	-57.7622	-328.992	-347.996	-282.402	-318.127	-659.349	-430.562	-452.474	-586.086
42.2	-53.7588	-59.5495	-53.7482	-59.0903	-332.46	-341.329	-274.922	-322.943	-623.829	-376.495	-397.758	-537.274
42.4	-57.1917	-60.8788	-57.0803	-60.6549	-333.871	-331.814	-266.368	-326.729	-578.131	-318.71	-336.847	-479.178
42.6	-61.2776	-61.4796	-60.2002	-62.189	-333.794	-321.423	-258.187	-329.431	-525.59	-257.762	-271.032	-413.776
42.8	-66.2676	-62.157	-62.3684	-61.2514	-332.439	-311.363	-248.829	-332.48	-465.043	-195.681	-203.084	-341.453
43	-70.7947	-62.996	-64.2345	-59.2062	-330.297	-300.969	-237.669	-335.52	-397.571	-136.416	-133.939	-266.153
43.2	-74.692	-63.2501	-65.773	-58.1484	-327.87	-291.356	-226.212	-336.272	-330.701	-82.8594	-67.5717	-194.509
43.4	-78.5447	-63.6533	-65.6713	-54.9993	-324.845	-283.016	-215.18	-335.603	-264.12	-34.5638	-7.47762	-125.785
43.6	-81.9628	-63.411	-64.8395	-50.7575	-320.42	-274.804	-203.577	-334.813	-195.172	6.99364	46.252	-61.2068
43.8	-84.534	-61.6096	-63.2259	-47.5414	-314.215	-265.272	-191.539	-331.729	-127.795	41.4704	94.86	-6.09521
44	-86.4603	-57.7166	-60.4712	-43.5361	-307.001	-254.077	-180.004	-325.632	-63.9809	70.7928	134.363	42.262
44.2	-87.9904	-52.1395	-56.9141	-38.5838	-298.914	-243.142	-168.497	-318.967	-2.44415	95.2548	165.561	84.5301
44.4	-88.0983	-46.0658	-52.8399	-33.5386	-289.544	-231.162	-156.037	-311.063	53.8924	113.239	190.377	115.912
44.6	-86.6448	-39.6999	-47.7292	-28.0817	-278.46	-215.452	-143.073	-299.738	100.895	126.122	207.591	137.765
44.8	-83.4748	-32.7737	-42.0104	-21.6953	-267.445	-198.269	-130.577	-287.044	138.589	136.006	216.21	154.666
45	-79.4332	-26.7926	-36.4373	-16.4061	-256.561	-182.445	-119.009	-275.378	166.078	142.384	220.667	163.676
45.2	-74.4006	-22.1475	-30.4706	-11.4461	-243.94	-164.603	-108.175	-262.684	183.643	144.376	221.578	166.366
45.4	-67.8654	-16.1983	-23.1393	-7.16521	-231.289	-145.529	-98.5909	-249.901	192.816	143.852	217.25	166.969
45.6	-60.7296	-10.5463	-15.8337	-4.20709	-219.737	-129.445	-90.3416	-238.437	195.636	142.362	210.652	164.236
45.8	-52.8447	-6.41648	-9.54574	-1.53576	-207.295	-113.611	-81.492	-225.575	194.005	139.072	203.406	159.495
46	-43.2604	-2.14463	-3.16187	1.84911	-192.965	-95.5005	-71.3473	-210.458	189.011	134.755	195.2	155.281
46.2	-32.7787	2.41221	2.38593	5.09661	-179.426	-78.109	-61.5656	-194.44	182.663	132.402	186.488	149.668
46.4	-23.5768	5.86885	5.59933	7.61369	-166.821	-61.4138	-50.2918	-177.557	176.364	131.832	179.992	144.499
46.6	-14.5688	8.28478	7.34273	9.76871	-153.888	-44.0715	-37.3443	-160.645	169.893	130.791	174.64	141.167
46.8	-6.16805	10.3843	8.89811	10.7775	-140.157	-29.3768	-25.4419	-145.376	162.034	128.954	169.036	135.854
47	-0.0621143	11.6233	10.169	10.3519	-127.023	-17.1232	-14.593	-130.685	155.513	127.309	164.563	130.702
47.2	4.772	11.9773	11.655	9.53142	-114.096	-4.24223	-2.52839	-116.973	149.237	125.535	160.459	127.611
47.4	9.55248	11.4833	12.7427	9.09059	-100.124	6.6287	8.35881	-105.366	142.085	121.247	155.228	123.342
47.6	13.3147	11.6567	13.5075	9.00308	-86.1284	14.6394	16.267	-93.1316	135.126	116.589	149.927	118.381
47.8	14.9596	12.0904	13.9867	8.74288	-73.8542	24.2207	23.0583	-80.0319	129.416	115.019	145.283	116.14
48	15.9906	12.5622	13.4677	7.99441	-62.5007	32.6371	30.3582	-68.3554	124.592	113.24	139.48	112.067
48.2	16.6161	13.6373	11.8554	6.61367	-51.3756	36.6656	36.1778	-57.1539	120.585	108.894	134.042	107.375
48.4	16.7538	14.1254	10.1346	5.90164	-40.6084	40.5607	40.251	-44.3618	117.57	107.765	130.528	103.425
48.6	16.1507	13.3698	8.90142	5.7801	-29.8432	45.7321	46.5025	-32.7866	114.774	109.237	126.911	99.0706
48.8	16.2708	12.8067	8.3463	5.7054	-19.61	47.6061	52.9729	-22.8216	113.732	108.171	124.053	95.3148
49	17.8312	12.7697	8.00352	6.59724	-10.3833	49.7283	56.9276	-12.928	113.341	108.064	122.704	93.5107
49.2	18.9299	11.9356	7.23309	7.73875	-1.70514	54.3704	59.4637	-4.07719	112.717	111.689	122.66	91.0364
49.4	18.801	11.8375	7.41885	7.69381	5.71421	58.7415	62.9546	3.5662	112.692	113.975	122.212	89.5777
49.6	18.9893	12.5642	7.94838	6.8824	11.7988	61.5797	64.2139	10.2147	113.712	114.084	121.953	89.4882
49.8	18.831	12.6114	7.1682	5.92987	17.137	65.2582	63.9981	15.9498	113.983	116.226	122.156	87.6134
50	17.4554	12.3135	6.42059	5.17891	21.149	68.5526	65.0065	20.7643	112.547	117.552	122.13	86.0558
50.2	16.5114	12.2117	7.08161	4.93573	24.4863	69.7522	67.2087	25.0313	111.159	116.342	120.849	85.157
50.4	16.6079	12.5654	6.84167	4.48638	27.497	70.3613	68.5853	27.6147	110.331	114.882	118.804	83.6477
50.6	16.9423	12.8539	5.9168	3.59381	28.8657	71.3628	69.4632	29.8109	108.883	113.68	116.843	82.5793
50.8	17.007	12.7649	5.82654	3.40522	29.4012	72.6728	71.5789	31.9796	106.996	112.57	114.572	81.7998
51	16.5418	12.4861	4.8938	3.65937	31.7048	73.3921	73.1561	33.0159	106.682	113.141	112.856	81.906
51.2	16.1962	11.9036	3.95079	3.78822	33.7713	74.4669	72.6932	33.5849	106.836	113.526	111.88	83.9862
51.4	15.6807	10.7313	4.59296	4.47872	34.4114	74.7806	71.3013	35.5676	105.174	112.861	111.537	86.1855
51.6	14.7361	9.93698	4.9908	5.766	36.1902	74.8539	71.0815	37.9576	104.6	113.239	111.74	87.7559
51.8	14.7932	10.024	5.42654	7.01379	39.0675	75.8464	70.6634	38.8533	105.161	111.839	111.675	90.1213
52	15.3325	10.493	7.65751	6.93911	39.8729	76.011	69.5554	41.2372	104.335	109.549	110.147	91.2877
52.2	15.0834	11.8567	8.82903	6.80933	39.53	75.8755	70.673	43.9577	103.114	110.304	108.036	90.5181
52.4	15.0175	12.9658	8.36461	7.22791	40.2361	77.7848	73.0404	44.7966	103.002	112.463	106.636	89.6379
52.6	15.3172	13.6193	8.64345	7.13969	40.5616	80.1773	73.5257	44.605	101.972	113.358	105.524	88.9771
52.8	14.4792	14.2635	8.44011	6.03293	40.2496	81.0436	74.0533	46.215	99.8153	114.191	104.76	88.977
53	13.8769	14.7435	7.14636	6.07025	41.2903	83.5277	75.5681	46.9935	98.5803	115.117	105.45	88.6488
53.2	14.028	14.6427	6.19062	6.46025	42.9086	85.9782	74.7453	47.0476	98.0561	113.954	106.26	88.2971
53.4	13.4333	13.8642	5.65587	5.01582	44.3077	86.7369	72.7758	48.1326	97.5174	112.696	105.896	88.6947
53.6	12.8796	12.6777	4.67199	3.8953	45.5977	87.1485	73.2495	49.9293	97.1179	113.907	105.036	88.9122
53.8	13.1979	12.0898	3.6501	4.22075	46.5047	87.4267	73.4598	51.5958	97.6951	116.708	103.241	87.2095
54	12.6082	10.9336	3.60427	3.97999	47.4625	87.7375	71.7185	52.3359	99.0071	117.902	101.141	85.8951
54.2	11.6473	9.35438	3.77976	3.09651	48.9647	89.791	71.7098	54.3773	99.7719	119.348	99.6341	86.0443
54.4	11.5947	9.61696	3.65587	4.02734	50.4952	92.4701	73.7204	56.6908	100.286	120.935	98.4509	84.6906
54.6	11.4277	10.9182	4.02889	5.65922	51.547	94.2158	73.8125	58.4971	100.194	119.166	97.7743	83.1174
54.8	10.8856	10.8207	5.52029	6.13478	53.0567	95.992	73.4383	58.9142	99.1658	116.371	97.8027	83.6979
55	11.2853	11.2902	5.58237	5.87684	54.3907	97.1363	76.0404	60.625	97.2102	115.419	96.3888	84.0383
55.2	12.2537	12.3348	5.16907	6.34649	55.1046	96.7944	78.2085	61.9811	95.0235	114.243	94.868	82.9971
55.4	13.1529	12.0423	5.58378	6.3797	55.5157	95.875	79.0404	62.5778	93.8361	113.034	95.3507	83.1381
55.6	13.6383	11.598	5.99619	5.37926	57.2298	96.0209	80.6141	63.1893	93.4802	113.954	95.2265	83.9604
55.8	13.9841	12.0479	5.76657	5.16758	58.9635	97.1621	82.5141	64.914	93.6589	114.887	95.3198	83.6832
56	14.0497	12.2452	5.79492	5.74272	59.7661	98.8543	82.5371	66.6524	94.1378	114.788	97.6734	83.8353
56.2	12.7715	12.4332	7.14445	5.39116	61.2569	100.508	81.6568	67.3053	95.1219	114.531	99.6664	84.5443
56.4	11.5373	13.8248	8.40082	4.82847	62.621	101.745	80.7638	67.5915	95.3375	112.399	98.7946	84.8586
56.6	11.3913	14.7705	8.23023	4.39709	63.3978	103.197	80.4622	68.903	95.5826	109.323	97.4995	84.0343
56.8	10.8411	14.5294	7.68303	3.66152	63.9777	103.807	79.9812	70.1164	95.5011	108.363	96.0337	82.9164
57	9.91658	13.5087	8.26663	3.54454	64.0802	102.888	79.6166	70.1582	94.5744	107.575	93.9273	82.2419
57.2	10.7237	12.5494	7.58664	3.77489	63.3209	102.755	80.4488	70.8342	94.3318	105.945	92.0675	81.7132
57.4	11.0806	10.938	6.05134	3.90045	63.5206	103.64	80.9342	72.7473	95.3388	108.141	92.013	81.9272
57.6	10.1496	9.44368	5.51384	4.62855	63.9921	105.404	81.2871	73.5123	95.8448	111.669	93.0093	83.5517
57.8	10.6757	8.84909	4.88389	4.88722	65.5397	108.834	83.1626	74.5104	97.2178	112.268	94.3474	85.1065
58	12.0244	9.37584	4.07522	4.83444	68.6525	113.807	85.3997	76.9467	101.021	114.337	95.8668	86.4598
58.2	12.1902	10.3944	3.45031	5.0233	71.9269	117.751	87.7916	79.3013	103.209	118.33	97.8316	87.9808
58.4	12.0582	10.7639	3.19346	4.21534	75.0442	121.537	91.6845	80.5236	102.308	117.862	97.3884	87.7524
58.6	12.1457	10.5838	4.09875	3.80157	76.8256	122.541	94.4526	80.7725	101.951	114.839	95.1934	86.8477
58.8	11.5397	11.5268	5.67036	4.75723	75.8388	119.755	94.2947	79.0961	100.452	112.417	93.0177	87.3658
59	11.3883	12.3017	6.30452	4.03536	73.759	115.303	93.3826	76.2368	95.9792	107.576	89.0865	86.5555
59.2	11.242	11.4205	7.44796	3.94284	72.0641	110.815	92.0043	73.642	92.9053	100.93	84.229	84.6275
59.4	11.8966	11.412	9.42623	3.74992	69.1818	106.239	88.7013	71.1248	91.9827	96.2433	81.9519	84.3223
59.6	13.385	11.9538	9.47536	2.61688	66.8322	102.183	86.1159	70.4314	91.1567	93.5044	82.2882	83.8541
59.8	13.2579	11.5013	11.5688	-1.1516	66.7869	99.2154	85.3297	71.3083	91.1801	91.7345	82.6467	81.8325
60	11.3259	11.5733	6.16295	-2.32945	66.6717	97.2328	84.9151	72.2732	91.616	90.4781	83.7759	80.5325

[truncated: 4 more sheets: Suppl Fig 7b, Suppl Fig 7c, Suppl Fig 10 d-g, Suppl Table 2]
